# Supplementary material for: Assessing immune phenotypes using simple proxy measures: promise and limitations
Source: Discov Immunol. 2024 Jun 28;3(1):kyae010. doi: 10.1093/discim/kyae010 (PMC11264049; doi:10.1093/discim/kyae010)
Supplement: kyae010_suppl_Supplementary_Table_S1 [file kyae010_suppl_supplementary_table_s1.xlsx]

## Sheet: predictors.model.results.reorde
	Target	R.sqr	coef_Intercept	sd_Intercept	p_Intercept	q_Intercept	coef_Year2019	sd_Year2019	p_Year2019	q_Year2019	coef_Year2021	sd_Year2021	p_Year2021	q_Year2021	coef_129S1	sd_129S1	p_129S1	q_129S1	coef_AtgE	sd_AtgE	p_AtgE	q_AtgE	coef_AtgH	sd_AtgH	p_AtgH	q_AtgH	coef_C9KO	sd_C9KO	p_C9KO	q_C9KO	coef_C9het	sd_C9het	p_C9het	q_C9het	coef_D1KO	sd_D1KO	p_D1KO	q_D1KO	coef_D1het	sd_D1het	p_D1het	q_D1het	coef_NOD2	sd_NOD2	p_NOD2	q_NOD2	coef_PWK	sd_PWK	p_PWK
1	IgG	0.874555	1.0758	0.70289	0.12772	0.397352	0.0966991	0.221691	0.663246	0.922303	-1.99515	0.182509	1.86063e-21	1.04196e-19	-0.725946	0.144384	1.23739e-06	1.73235e-05	-0.127197	0.127789	0.320958	0.641917	0.0276202	0.135172	0.838335	0.993111	0.00145672	0.168474	0.993111	0.993111	-0.0502477	0.176232	0.775894	0.993111	0.0954972	0.157003	0.543824	0.862382	-0.0400669	0.157276	0.799216	0.993111	0.0129662	0.122156	0.915591	0.993111	-0.0985115	0.120526	0.414859
2	IgM	0.390104	-0.821294	0.666718	0.219814	0.5352	-0.472544	0.181192	0.00996997	0.0697898	0.440413	0.162962	0.00762401	0.0609921	-0.00434603	0.116941	0.9704	0.993111	-0.124663	0.103601	0.230635	0.538149	-0.0625125	0.110106	0.571	0.862382	0.197405	0.136246	0.149324	0.440112	-0.237279	0.142067	0.0968363	0.338927	0.134697	0.131556	0.307442	0.637658	-0.0192143	0.131417	0.88394	0.993111	-0.0762309	0.101036	0.451663	0.766458	-0.179129	0.0950906	0.0614102
3	IL-6	0.623519	0.0957206	0.952026	0.920079	0.993111	NA	NA	NA	NA	1.33123	0.242955	2.36362e-07	4.41208e-06	-0.519508	0.167434	0.00238684	0.0267326	-0.0089609	0.157204	0.954638	0.993111	-0.211821	0.161154	0.191198	0.490057	NA	NA	NA	NA	NA	NA	NA	NA	NA	NA	NA	NA	NA	NA	NA	NA	0.00573166	0.149706	0.969523	0.993111	-0.273545	0.14039	0.0536747
4	TNFa	0.267494	0.464512	0.796181	0.560693	0.862382	NA	NA	NA	NA	0.574171	0.203184	0.00551789	0.0515003	-0.249198	0.140025	0.0776415	0.310566	0.071952	0.13147	0.585188	0.862382	-0.0566	0.134774	0.675257	0.922303	NA	NA	NA	NA	NA	NA	NA	NA	NA	NA	NA	NA	NA	NA	NA	NA	0.0630032	0.125199	0.615721	0.884113	-0.202793	0.117409	0.0866766
5	NLR	0.731862	-681.245	322.685	0.0370649	0.190361	NA	NA	NA	NA	0.335983	0.159426	0.0373922	0.190361	0.121834	0.114986	0.291712	0.628303	NA	NA	NA	NA	NA	NA	NA	NA	-0.122361	0.129884	0.348255	0.650076	-0.015201	0.130192	0.907268	0.993111	0.0320498	0.120013	0.789938	0.993111	-0.084532	0.120736	0.485348	0.799396	NA	NA	NA	NA	0.762599	0.0927709	4.89472e-13
[truncated: 9 more columns]
