# Supplementary material for: Assessing immune phenotypes using simple proxy measures: promise and limitations
Source: Discov Immunol. 2024 Jun 28;3(1):kyae010. doi: 10.1093/discim/kyae010 (PMC11264049; doi:10.1093/discim/kyae010)
Supplement: kyae010_suppl_Supplementary_Table_S2 [file kyae010_suppl_supplementary_table_s2.xlsx]

## Sheet: lymphocyte.model.results.reorde
Tissue	Predictor	Response	Type	R.sqr	Model	TisResp	coef_Intercept	sd_Intercept	p_Intercept	coef_Pred	sd_Pred	p_Pred	q_Pred	coef_Year	sd_Year	p_Year	q_Year	coef_129S1	sd_129S1	p_129S1	q_129S1	coef_AtgE	sd_AtgE	p_AtgE	q_AtgE	coef_AtgH	sd_AtgH	p_AtgH	q_AtgH	coef_NOD2	sd_NOD2	p_NOD2	q_NOD2	coef_PWK	sd_PWK	p_PWK	q_PWK	coef_Age	sd_Age	p_Age	q_Age	coef_TimeOutside	sd_TimeOutside	p_TimeOutside	q_TimeOutside
MLN	IgG	B.Cells	Solo	0.177427	MLN_IgG_B.Cells	MLN_B.Cells	-0.822386	0.033242	4.03634e-135	-0.137606	0.0259461	1.13589e-07	4.69065e-07	NA	NA	NA	NA	NA	NA	NA	NA	NA	NA	NA	NA	NA	NA	NA	NA	NA	NA	NA	NA	NA	NA	NA	NA	NA	NA	NA	NA	NA	NA	NA	NA
Blood	IgG	B.Cells	Solo	0.296146	Blood_IgG_B.Cells	Blood_B.Cells	-0.736103	0.0562487	3.92918e-39	0.343305	0.0546324	3.30176e-10	1.75632e-09	NA	NA	NA	NA	NA	NA	NA	NA	NA	NA	NA	NA	NA	NA	NA	NA	NA	NA	NA	NA	NA	NA	NA	NA	NA	NA	NA	NA	NA	NA	NA	NA
MLN	IgM	B.Cells	Solo	0.155098	MLN_IgM_B.Cells	MLN_B.Cells	-0.439467	0.0648505	1.23022e-11	0.4965	0.0972692	3.31866e-07	1.30192e-06	NA	NA	NA	NA	NA	NA	NA	NA	NA	NA	NA	NA	NA	NA	NA	NA	NA	NA	NA	NA	NA	NA	NA	NA	NA	NA	NA	NA	NA	NA	NA	NA
Blood	IgM	B.Cells	Solo	0.0356098	Blood_IgM_B.Cells	Blood_B.Cells	-1.05392	0.142726	1.53339e-13	-0.378345	0.192216	0.0490295	0.0620463	NA	NA	NA	NA	NA	NA	NA	NA	NA	NA	NA	NA	NA	NA	NA	NA	NA	NA	NA	NA	NA	NA	NA	NA	NA	NA	NA	NA	NA	NA	NA	NA
MLN	TNF_a	B.Cells	Solo	0.109469	MLN_TNF_a_B.Cells	MLN_B.Cells	-0.939659	0.0546891	3.63224e-66	0.317146	0.0759393	2.96274e-05	8.53056e-05	NA	NA	NA	NA	NA	NA	NA	NA	NA	NA	NA	NA	NA	NA	NA	NA	NA	NA	NA	NA	NA	NA	NA	NA	NA	NA	NA	NA	NA	NA	NA	NA
Blood	TNF_a	B.Cells	Solo	0.00459522	Blood_TNF_a_B.Cells	Blood_B.Cells	-0.766635	0.0999128	1.67963e-14	-0.110645	0.152386	0.467789	0.368873	NA	NA	NA	NA	NA	NA	NA	NA	NA	NA	NA	NA	NA	NA	NA	NA	NA	NA	NA	NA	NA	NA	NA	NA	NA	NA	NA	NA	NA	NA	NA	NA
MLN	IL_6	B.Cells	Solo	0.25018	MLN_IL_6_B.Cells	MLN_B.Cells	-1.00336	0.0462287	1.8674e-104	0.296466	0.0421939	2.12108e-12	1.44714e-11	NA	NA	NA	NA	NA	NA	NA	NA	NA	NA	NA	NA	NA	NA	NA	NA	NA	NA	NA	NA	NA	NA	NA	NA	NA	NA	NA	NA	NA	NA	NA	NA
Blood	IL_6	B.Cells	Solo	0.160998	Blood_IL_6_B.Cells	Blood_B.Cells	-0.553336	0.081688	1.25466e-11	-0.427198	0.0931466	4.51175e-06	1.50636e-05	NA	NA	NA	NA	NA	NA	NA	NA	NA	NA	NA	NA	NA	NA	NA	NA	NA	NA	NA	NA	NA	NA	NA	NA	NA	NA	NA	NA	NA	NA	NA	NA
MLN	IgG	T.Cells	Solo	0.0369928	MLN_IgG_T.Cells	MLN_T.Cells	0.247094	0.0395459	4.15016e-10	-0.0725949	0.032043	0.0234794	0.033343	NA	NA	NA	NA	NA	NA	NA	NA	NA	NA	NA	NA	NA	NA	NA	NA	NA	NA	NA	NA	NA	NA	NA	NA	NA	NA	NA	NA	NA	NA	NA	NA
Blood	IgG	T.Cells	Solo	0.0472744	Blood_IgG_T.Cells	Blood_T.Cells	-1.649	0.0577633	3.00829e-179	-0.12178	0.047538	0.0104147	0.0167619	NA	NA	NA	NA	NA	NA	NA	NA	NA	NA	NA	NA	NA	NA	NA	NA	NA	NA	NA	NA	NA	NA	NA	NA	NA	NA	NA	NA	NA	NA	NA	NA
MLN	IgM	T.Cells	Solo	1.03108e-05	MLN_IgM_T.Cells	MLN_T.Cells	0.28309	0.0800769	0.000407433	-0.00442546	0.116695	0.969749	0.559462	NA	NA	NA	NA	NA	NA	NA	NA	NA	NA	NA	NA	NA	NA	NA	NA	NA	NA	NA	NA	NA	NA	NA	NA	NA	NA	NA	NA	NA	NA	NA	NA
Blood	IgM	T.Cells	Solo	0.015284	Blood_IgM_T.Cells	Blood_T.Cells	-1.47919	0.115204	9.82413e-38	0.199387	0.160192	0.213252	0.210782	NA	NA	NA	NA	NA	NA	NA	NA	NA	NA	NA	NA	NA	NA	NA	NA	NA	NA	NA	NA	NA	NA	NA	NA	NA	NA	NA	NA	NA	NA	NA	NA
MLN	TNF_a	T.Cells	Solo	0.000548086	MLN_TNF_a_T.Cells	MLN_T.Cells	0.262322	0.0668349	8.67584e-05	0.0263142	0.094869	0.781493	0.502194	NA	NA	NA	NA	NA	NA	NA	NA	NA	NA	NA	NA	NA	NA	NA	NA	NA	NA	NA	NA	NA	NA	NA	NA	NA	NA	NA	NA	NA	NA	NA	NA
Blood	TNF_a	T.Cells	Solo	0.0403986	Blood_TNF_a_T.Cells	Blood_T.Cells	-1.76666	0.0926398	4.46836e-81	0.274361	0.134216	0.0409357	0.0536947	NA	NA	NA	NA	NA	NA	NA	NA	NA	NA	NA	NA	NA	NA	NA	NA	NA	NA	NA	NA	NA	NA	NA	NA	NA	NA	NA	NA	NA	NA	NA	NA
MLN	IL_6	T.Cells	Solo	0.00275118	MLN_IL_6_T.Cells	MLN_T.Cells	0.247843	0.061145	5.04853e-05	0.0365066	0.0579638	0.528814	0.390951	NA	NA	NA	NA	NA	NA	NA	NA	NA	NA	NA	NA	NA	NA	NA	NA	NA	NA	NA	NA	NA	NA	NA	NA	NA	NA	NA	NA	NA	NA	NA	NA
Blood	IL_6	T.Cells	Solo	0.00427371	Blood_IL_6_T.Cells	Blood_T.Cells	-1.65956	0.0827385	1.72293e-89	0.0536541	0.0853408	0.529543	0.390951	NA	NA	NA	NA	NA	NA	NA	NA	NA	NA	NA	NA	NA	NA	NA	NA	NA	NA	NA	NA	NA	NA	NA	NA	NA	NA	NA	NA	NA	NA	NA	NA
MLN	IgG	CD4.Tcells	Solo	0.153277	MLN_IgG_CD4.Tcells	MLN_CD4.Tcells	-0.755257	0.0349881	2.42562e-103	-0.140709	0.0273762	2.74991e-07	1.09245e-06	NA	NA	NA	NA	NA	NA	NA	NA	NA	NA	NA	NA	NA	NA	NA	NA	NA	NA	NA	NA	NA	NA	NA	NA	NA	NA	NA	NA	NA	NA	NA	NA
Blood	IgG	CD4.Tcells	Solo	0.142363	Blood_IgG_CD4.Tcells	Blood_CD4.Tcells	-2.34725	0.0585343	0	-0.217943	0.0448414	1.17207e-06	4.13308e-06	NA	NA	NA	NA	NA	NA	NA	NA	NA	NA	NA	NA	NA	NA	NA	NA	NA	NA	NA	NA	NA	NA	NA	NA	NA	NA	NA	NA	NA	NA	NA	NA
MLN	IgM	CD4.Tcells	Solo	0.00808589	MLN_IgM_CD4.Tcells	MLN_CD4.Tcells	-0.601038	0.0723001	9.32333e-17	0.116599	0.1059	0.270883	0.25078	NA	NA	NA	NA	NA	NA	NA	NA	NA	NA	NA	NA	NA	NA	NA	NA	NA	NA	NA	NA	NA	NA	NA	NA	NA	NA	NA	NA	NA	NA	NA	NA
Blood	IgM	CD4.Tcells	Solo	0.038155	Blood_IgM_CD4.Tcells	Blood_CD4.Tcells	-2.04833	0.116226	1.62164e-69	0.338642	0.164059	0.039003	0.0516488	NA	NA	NA	NA	NA	NA	NA	NA	NA	NA	NA	NA	NA	NA	NA	NA	NA	NA	NA	NA	NA	NA	NA	NA	NA	NA	NA	NA	NA	NA	NA	NA
MLN	TNF_a	CD4.Tcells	Solo	0.00596558	MLN_TNF_a_CD4.Tcells	MLN_CD4.Tcells	-0.727037	0.0607122	4.79613e-33	0.0768532	0.085615	0.369367	0.316729	NA	NA	NA	NA	NA	NA	NA	NA	NA	NA	NA	NA	NA	NA	NA	NA	NA	NA	NA	NA	NA	NA	NA	NA	NA	NA	NA	NA	NA	NA	NA	NA
Blood	TNF_a	CD4.Tcells	Solo	0.0601335	Blood_TNF_a_CD4.Tcells	Blood_CD4.Tcells	-2.46351	0.0966064	1.94748e-143	0.341099	0.136166	0.0122443	0.0191183	NA	NA	NA	NA	NA	NA	NA	NA	NA	NA	NA	NA	NA	NA	NA	NA	NA	NA	NA	NA	NA	NA	NA	NA	NA	NA	NA	NA	NA	NA	NA	NA
MLN	IL_6	CD4.Tcells	Solo	0.0301441	MLN_IL_6_CD4.Tcells	MLN_CD4.Tcells	-0.766618	0.0552252	8.18014e-44	0.10252	0.0515456	0.0467101	0.059835	NA	NA	NA	NA	NA	NA	NA	NA	NA	NA	NA	NA	NA	NA	NA	NA	NA	NA	NA	NA	NA	NA	NA	NA	NA	NA	NA	NA	NA	NA	NA	NA
Blood	IL_6	CD4.Tcells	Solo	0.0425169	Blood_IL_6_CD4.Tcells	Blood_CD4.Tcells	-2.39607	0.0862678	8.73708e-170	0.164289	0.0845881	0.0521104	0.065157	NA	NA	NA	NA	NA	NA	NA	NA	NA	NA	NA	NA	NA	NA	NA	NA	NA	NA	NA	NA	NA	NA	NA	NA	NA	NA	NA	NA	NA	NA	NA	NA
MLN	IgG	CD8.Tcells	Solo	0.0450065	MLN_IgG_CD8.Tcells	MLN_CD8.Tcells	-1.48137	0.0480664	1.45233e-208	-0.103771	0.0365434	0.00451595	0.00814537	NA	NA	NA	NA	NA	NA	NA	NA	NA	NA	NA	NA	NA	NA	NA	NA	NA	NA	NA	NA	NA	NA	NA	NA	NA	NA	NA	NA	NA	NA	NA	NA
Blood	IgG	CD8.Tcells	Solo	7.8531e-05	Blood_IgG_CD8.Tcells	Blood_CD8.Tcells	-2.89056	0.0524553	0	0.00441655	0.0444628	0.920875	0.547188	NA	NA	NA	NA	NA	NA	NA	NA	NA	NA	NA	NA	NA	NA	NA	NA	NA	NA	NA	NA	NA	NA	NA	NA	NA	NA	NA	NA	NA	NA	NA	NA
MLN	IgM	CD8.Tcells	Solo	0.0119164	MLN_IgM_CD8.Tcells	MLN_CD8.Tcells	-1.29242	0.0897593	5.27195e-47	0.212153	0.132608	0.109632	0.12158	NA	NA	NA	NA	NA	NA	NA	NA	NA	NA	NA	NA	NA	NA	NA	NA	NA	NA	NA	NA	NA	NA	NA	NA	NA	NA	NA	NA	NA	NA	NA	NA
Blood	IgM	CD8.Tcells	Solo	8.53404e-06	Blood_IgM_CD8.Tcells	Blood_CD8.Tcells	-2.89156	0.104959	4.50635e-167	-0.00424894	0.142556	0.976222	0.561134	NA	NA	NA	NA	NA	NA	NA	NA	NA	NA	NA	NA	NA	NA	NA	NA	NA	NA	NA	NA	NA	NA	NA	NA	NA	NA	NA	NA	NA	NA	NA	NA
MLN	TNF_a	CD8.Tcells	Solo	0.0173067	MLN_TNF_a_CD8.Tcells	MLN_CD8.Tcells	-1.54931	0.0770224	5.44592e-90	0.181012	0.106106	0.0880156	0.102307	NA	NA	NA	NA	NA	NA	NA	NA	NA	NA	NA	NA	NA	NA	NA	NA	NA	NA	NA	NA	NA	NA	NA	NA	NA	NA	NA	NA	NA	NA	NA	NA
Blood	TNF_a	CD8.Tcells	Solo	0.0178276	Blood_TNF_a_CD8.Tcells	Blood_CD8.Tcells	-3.00024	0.08193	1.39873e-293	0.160076	0.11854	0.176891	0.182019	NA	NA	NA	NA	NA	NA	NA	NA	NA	NA	NA	NA	NA	NA	NA	NA	NA	NA	NA	NA	NA	NA	NA	NA	NA	NA	NA	NA	NA	NA	NA	NA
MLN	IL_6	CD8.Tcells	Solo	0.0627233	MLN_IL_6_CD8.Tcells	MLN_CD8.Tcells	-1.61694	0.0695812	1.8706e-119	0.206031	0.0622688	0.000937177	0.00205682	NA	NA	NA	NA	NA	NA	NA	NA	NA	NA	NA	NA	NA	NA	NA	NA	NA	NA	NA	NA	NA	NA	NA	NA	NA	NA	NA	NA	NA	NA	NA	NA
Blood	IL_6	CD8.Tcells	Solo	0.00489193	Blood_IL_6_CD8.Tcells	Blood_CD8.Tcells	-2.88297	0.071838	0	-0.0525437	0.0758892	0.488702	0.373175	NA	NA	NA	NA	NA	NA	NA	NA	NA	NA	NA	NA	NA	NA	NA	NA	NA	NA	NA	NA	NA	NA	NA	NA	NA	NA	NA	NA	NA	NA	NA	NA
MLN	IgG	CD4.centmem	Solo	0.011984	MLN_IgG_CD4.centmem	MLN_CD4.centmem	-0.939997	0.0840602	4.97144e-29	0.0773864	0.0655094	0.237483	0.227232	NA	NA	NA	NA	NA	NA	NA	NA	NA	NA	NA	NA	NA	NA	NA	NA	NA	NA	NA	NA	NA	NA	NA	NA	NA	NA	NA	NA	NA	NA	NA	NA
Blood	IgG	CD4.centmem	Solo	0.091541	Blood_IgG_CD4.centmem	Blood_CD4.centmem	-2.70646	0.0699477	0	-0.167167	0.0527998	0.00154526	0.0032117	NA	NA	NA	NA	NA	NA	NA	NA	NA	NA	NA	NA	NA	NA	NA	NA	NA	NA	NA	NA	NA	NA	NA	NA	NA	NA	NA	NA	NA	NA	NA	NA
MLN	IgM	CD4.centmem	Solo	0.0395762	MLN_IgM_CD4.centmem	MLN_CD4.centmem	-1.19177	0.162623	2.32861e-13	-0.448389	0.229751	0.0509819	0.064258	NA	NA	NA	NA	NA	NA	NA	NA	NA	NA	NA	NA	NA	NA	NA	NA	NA	NA	NA	NA	NA	NA	NA	NA	NA	NA	NA	NA	NA	NA	NA	NA
Blood	IgM	CD4.centmem	Solo	0.0632286	Blood_IgM_CD4.centmem	Blood_CD4.centmem	-2.25895	0.133178	1.57285e-64	0.567966	0.191279	0.00298475	0.00554284	NA	NA	NA	NA	NA	NA	NA	NA	NA	NA	NA	NA	NA	NA	NA	NA	NA	NA	NA	NA	NA	NA	NA	NA	NA	NA	NA	NA	NA	NA	NA	NA
MLN	TNF_a	CD4.centmem	Solo	0.00238277	MLN_TNF_a_CD4.centmem	MLN_CD4.centmem	-0.820065	0.128557	1.78227e-10	-0.102339	0.180387	0.570488	0.405075	NA	NA	NA	NA	NA	NA	NA	NA	NA	NA	NA	NA	NA	NA	NA	NA	NA	NA	NA	NA	NA	NA	NA	NA	NA	NA	NA	NA	NA	NA	NA	NA
Blood	TNF_a	CD4.centmem	Solo	0.106845	Blood_TNF_a_CD4.centmem	Blood_CD4.centmem	-2.96107	0.105622	6.15322e-173	0.524424	0.143252	0.00025138	0.000621209	NA	NA	NA	NA	NA	NA	NA	NA	NA	NA	NA	NA	NA	NA	NA	NA	NA	NA	NA	NA	NA	NA	NA	NA	NA	NA	NA	NA	NA	NA	NA	NA
MLN	IL_6	CD4.centmem	Solo	0.00061	MLN_IL_6_CD4.centmem	MLN_CD4.centmem	-0.854361	0.118684	6.08133e-13	-0.0292634	0.110422	0.790998	0.50457	NA	NA	NA	NA	NA	NA	NA	NA	NA	NA	NA	NA	NA	NA	NA	NA	NA	NA	NA	NA	NA	NA	NA	NA	NA	NA	NA	NA	NA	NA	NA	NA
Blood	IL_6	CD4.centmem	Solo	0.040314	Blood_IL_6_CD4.centmem	Blood_CD4.centmem	-2.80932	0.0942044	2.05267e-195	0.192318	0.0899809	0.0325718	0.044835	NA	NA	NA	NA	NA	NA	NA	NA	NA	NA	NA	NA	NA	NA	NA	NA	NA	NA	NA	NA	NA	NA	NA	NA	NA	NA	NA	NA	NA	NA	NA	NA
MLN	IgG	CD8.centmem	Solo	0.0579504	MLN_IgG_CD8.centmem	MLN_CD8.centmem	-1.00791	0.10654	3.06871e-21	-0.184428	0.0785536	0.0188845	0.0280889	NA	NA	NA	NA	NA	NA	NA	NA	NA	NA	NA	NA	NA	NA	NA	NA	NA	NA	NA	NA	NA	NA	NA	NA	NA	NA	NA	NA	NA	NA	NA	NA
Blood	IgG	CD8.centmem	Solo	0.0976604	Blood_IgG_CD8.centmem	Blood_CD8.centmem	-1.22627	0.0564505	1.24829e-104	0.182173	0.0523537	0.000502033	0.0011671	NA	NA	NA	NA	NA	NA	NA	NA	NA	NA	NA	NA	NA	NA	NA	NA	NA	NA	NA	NA	NA	NA	NA	NA	NA	NA	NA	NA	NA	NA	NA	NA
MLN	IgM	CD8.centmem	Solo	0.000774932	MLN_IgM_CD8.centmem	MLN_CD8.centmem	-0.765844	0.195851	9.21681e-05	0.0699822	0.281178	0.803446	0.509454	NA	NA	NA	NA	NA	NA	NA	NA	NA	NA	NA	NA	NA	NA	NA	NA	NA	NA	NA	NA	NA	NA	NA	NA	NA	NA	NA	NA	NA	NA	NA	NA
Blood	IgM	CD8.centmem	Solo	0.0132204	Blood_IgM_CD8.centmem	Blood_CD8.centmem	-1.3952	0.128836	2.50339e-27	-0.230478	0.172968	0.182698	0.186694	NA	NA	NA	NA	NA	NA	NA	NA	NA	NA	NA	NA	NA	NA	NA	NA	NA	NA	NA	NA	NA	NA	NA	NA	NA	NA	NA	NA	NA	NA	NA	NA
MLN	TNF_a	CD8.centmem	Solo	0.0230515	MLN_TNF_a_CD8.centmem	MLN_CD8.centmem	-0.991748	0.161162	7.56786e-10	0.358682	0.220136	0.103236	0.115713	NA	NA	NA	NA	NA	NA	NA	NA	NA	NA	NA	NA	NA	NA	NA	NA	NA	NA	NA	NA	NA	NA	NA	NA	NA	NA	NA	NA	NA	NA	NA	NA
Blood	TNF_a	CD8.centmem	Solo	0.000377832	Blood_TNF_a_CD8.centmem	Blood_CD8.centmem	-1.25828	0.0943399	1.39696e-40	-0.0318753	0.142255	0.822701	0.515365	NA	NA	NA	NA	NA	NA	NA	NA	NA	NA	NA	NA	NA	NA	NA	NA	NA	NA	NA	NA	NA	NA	NA	NA	NA	NA	NA	NA	NA	NA	NA	NA
MLN	IL_6	CD8.centmem	Solo	0.0871394	MLN_IL_6_CD8.centmem	MLN_CD8.centmem	-1.13154	0.1488	2.86054e-14	0.419465	0.133591	0.00168989	0.00344388	NA	NA	NA	NA	NA	NA	NA	NA	NA	NA	NA	NA	NA	NA	NA	NA	NA	NA	NA	NA	NA	NA	NA	NA	NA	NA	NA	NA	NA	NA	NA	NA
Blood	IL_6	CD8.centmem	Solo	0.0257819	Blood_IL_6_CD8.centmem	Blood_CD8.centmem	-1.1685	0.082802	3.20547e-45	-0.164724	0.0903265	0.0682054	0.0832906	NA	NA	NA	NA	NA	NA	NA	NA	NA	NA	NA	NA	NA	NA	NA	NA	NA	NA	NA	NA	NA	NA	NA	NA	NA	NA	NA	NA	NA	NA	NA	NA
MLN	IgG	B.Cells	Full	0.475367	MLN_IgG_B.Cells	MLN_B.Cells	-2.91563	0.614605	2.09626e-06	0.124106	0.0577647	0.0316759	0.0439468	1.21092	0.186273	7.99053e-11	4.82262e-10	-0.230246	0.108453	0.0337535	0.0458582	-0.0635835	0.0970168	0.512219	0.384583	-0.17398	0.102236	0.0888014	0.10284	-0.252912	0.0918715	0.00590724	0.0102071	-0.498618	0.0838197	2.70279e-09	1.32539e-08	0.00385712	0.00436335	0.376706	0.322142	0.0367251	0.0144292	0.0109215	0.0173112
Blood	IgG	B.Cells	Full	0.45631	Blood_IgG_B.Cells	Blood_B.Cells	-0.802569	1.23478	0.515712	-0.105259	0.150172	0.48335	0.370893	-0.600385	0.419738	0.152608	0.161261	-1.23076	0.322089	0.00013281	0.000344474	0.0180628	0.178412	0.919358	0.547188	-0.00967369	0.182642	0.957759	0.556639	0.0111182	0.17149	0.948307	0.555258	-0.284156	0.239591	0.23562	0.226139	0.00407227	0.0117659	0.729262	0.483792	-0.00416778	0.0282588	0.882748	0.53606
MLN	IgM	B.Cells	Full	0.426296	MLN_IgM_B.Cells	MLN_B.Cells	-2.83413	0.666166	2.09618e-05	0.0689765	0.111581	0.536461	0.391544	0.921797	0.163575	1.7474e-08	7.94791e-08	-0.273934	0.104516	0.00876796	0.0141843	-0.0794527	0.105353	0.450756	0.358142	-0.185297	0.110832	0.0945511	0.1083	-0.269635	0.102548	0.00855511	0.0139116	-0.497223	0.0883472	1.8226e-08	8.17152e-08	0.00612262	0.00465905	0.188801	0.190658	0.0319013	0.0155248	0.0398922	0.0526044
Blood	IgM	B.Cells	Full	0.509087	Blood_IgM_B.Cells	Blood_B.Cells	-1.21695	1.21686	0.317275	0.423586	0.207579	0.0412907	0.0536947	-0.375975	0.29665	0.205011	0.204763	-1.28648	0.288871	8.4492e-06	2.6785e-05	0.116957	0.176446	0.507429	0.382818	0.0615577	0.182368	0.735704	0.485073	0.0900433	0.171487	0.599532	0.419061	-0.244656	0.214844	0.254804	0.241595	0.00944982	0.0113818	0.406393	0.340862	-0.00313168	0.0275609	0.909533	0.544751
MLN	TNF_a	B.Cells	Full	0.43039	MLN_TNF_a_B.Cells	MLN_B.Cells	-3.11226	0.642388	1.26718e-06	0.121151	0.0727132	0.0956827	0.109197	0.910368	0.165083	3.49552e-08	1.48249e-07	-0.289313	0.107818	0.00728926	0.0121685	-0.109781	0.107047	0.305106	0.275158	-0.180268	0.110345	0.102326	0.115104	-0.330123	0.103155	0.00137305	0.00291163	-0.503515	0.0865578	5.98784e-09	2.84732e-08	0.00741743	0.0046484	0.110557	0.121946	0.0332038	0.0156163	0.0334845	0.0458582
Blood	TNF_a	B.Cells	Full	0.468345	Blood_TNF_a_B.Cells	Blood_B.Cells	-1.60033	1.15618	0.16631	0.331516	0.140043	0.0179214	0.0270408	-0.378562	0.29988	0.206813	0.2054	-1.11411	0.292769	0.00014156	0.00036416	0.104868	0.183446	0.567552	0.404822	0.10422	0.183589	0.57025	0.405075	-0.0573965	0.180045	0.749887	0.490304	-0.217924	0.219949	0.321788	0.286092	0.00409262	0.0117835	0.728353	0.483792	0.00867976	0.0287834	0.762992	0.495121
MLN	IL_6	B.Cells	Full	0.463786	MLN_IL_6_B.Cells	MLN_B.Cells	-3.09275	0.623393	7.00749e-07	0.195115	0.057663	0.000715128	0.00161465	0.734444	0.170953	1.73775e-05	5.19408e-05	-0.227107	0.106917	0.0336575	0.0458582	-0.0974431	0.104024	0.348896	0.301648	-0.149437	0.107542	0.164659	0.171116	-0.324269	0.100217	0.0012135	0.00260853	-0.470241	0.0844784	2.60042e-08	1.11797e-07	0.00596613	0.00447863	0.182816	0.186694	0.03579	0.0151313	0.0180156	0.0270529
Blood	IL_6	B.Cells	Full	0.45307	Blood_IL_6_B.Cells	Blood_B.Cells	-1.30129	1.16828	0.265342	-0.137818	0.122783	0.261669	0.245426	-0.00553419	0.334515	0.9868	0.563089	-1.27422	0.299324	2.07184e-05	6.07692e-05	0.108578	0.186516	0.560475	0.402518	0.0608341	0.187972	0.746215	0.488921	-0.0277176	0.182672	0.879396	0.535905	-0.34425	0.223288	0.123139	0.133263	-0.000253232	0.0117552	0.982813	0.561836	0.0169376	0.0289819	0.558937	0.402334
MLN	IgG	T.Cells	Full	0.539692	MLN_IgG_T.Cells	MLN_T.Cells	5.89016	0.656369	2.86328e-19	-0.1056	0.0639073	0.0984533	0.111548	-1.32044	0.20323	8.17785e-11	4.84255e-10	0.198432	0.122101	0.104132	0.116302	0.0677451	0.102972	0.510602	0.384288	-0.0263848	0.107956	0.806918	0.509454	0.405302	0.0975391	3.24898e-05	9.26968e-05	0.477075	0.0946756	4.67856e-07	1.76907e-06	-0.00264739	0.00480152	0.581383	0.410306	-0.124969	0.0153843	4.54355e-16	6.05674e-15
Blood	IgG	T.Cells	Full	0.174961	Blood_IgG_T.Cells	Blood_T.Cells	-0.530657	1.25413	0.672201	-0.348033	0.140091	0.0129796	0.0199684	-1.04276	0.410675	0.0111125	0.0174864	0.441776	0.255238	0.08348	0.098866	-0.0435684	0.179666	0.808395	0.509454	-0.0155851	0.185761	0.933137	0.551503	-0.379145	0.180343	0.0355219	0.0476421	0.16112	0.228044	0.479859	0.370872	0.00258396	0.0110112	0.814468	0.512252	-0.0265375	0.0288149	0.357069	0.307022
MLN	IgM	T.Cells	Full	0.510127	MLN_IgM_T.Cells	MLN_T.Cells	5.89039	0.703509	5.62299e-17	-0.0647163	0.118069	0.583609	0.410306	-1.07447	0.174112	6.78022e-10	3.54653e-09	0.208443	0.116407	0.0733513	0.088883	0.0691863	0.110733	0.532099	0.390951	-0.0138088	0.115769	0.905054	0.543307	0.419211	0.107439	9.54556e-05	0.000251747	0.453865	0.0980034	3.63696e-06	1.22734e-05	-0.00417633	0.00505498	0.408701	0.340862	-0.123535	0.0163479	4.13631e-14	4.18757e-13
Blood	IgM	T.Cells	Full	0.123126	Blood_IgM_T.Cells	Blood_T.Cells	-1.5072	1.2594	0.231401	0.0712462	0.212413	0.737313	0.485115	-0.152844	0.306701	0.618238	0.427376	0.520642	0.223988	0.0201029	0.0293448	0.0308371	0.184429	0.86721	0.531117	0.0786127	0.190685	0.680146	0.461033	-0.293661	0.186021	0.114419	0.125557	0.231324	0.207522	0.264981	0.246772	0.00850238	0.0108496	0.433241	0.349535	-0.0234252	0.028679	0.414039	0.342856
MLN	TNF_a	T.Cells	Full	0.546009	MLN_TNF_a_T.Cells	MLN_T.Cells	6.24143	0.676592	2.84076e-20	-0.112399	0.0776239	0.147618	0.15758	-1.10292	0.175097	2.99746e-10	1.62194e-09	0.241565	0.119933	0.0439921	0.0568171	0.084027	0.112935	0.456858	0.361161	-0.0341109	0.11637	0.769427	0.496869	0.483147	0.108767	8.91062e-06	2.79652e-05	0.471274	0.0963814	1.01002e-06	3.60212e-06	-0.00510111	0.00505848	0.313249	0.280887	-0.127342	0.0164626	1.03256e-14	1.11745e-13
Blood	TNF_a	T.Cells	Full	0.215982	Blood_TNF_a_T.Cells	Blood_T.Cells	-0.998666	1.23298	0.417961	0.269065	0.145194	0.0638617	0.0785979	-0.462236	0.320559	0.149312	0.158849	0.743718	0.234729	0.00153272	0.00320687	-0.0115222	0.192494	0.952269	0.555279	0.0190736	0.194069	0.921708	0.547188	-0.459397	0.196107	0.0191506	0.028338	0.306664	0.217602	0.15875	0.165921	0.00191652	0.0113492	0.8659	0.531117	-0.0206822	0.0301419	0.492613	0.375249
MLN	IL_6	T.Cells	Full	0.569595	MLN_IL_6_T.Cells	MLN_T.Cells	6.24245	0.658418	2.51906e-21	-0.1933	0.0626735	0.0020408	0.00402823	-0.925574	0.182966	4.22051e-07	1.61533e-06	0.177142	0.1193	0.137584	0.14737	0.0688987	0.110051	0.531273	0.390951	-0.0622635	0.113831	0.584393	0.410306	0.4804	0.105981	5.81827e-06	1.92212e-05	0.438256	0.0944321	3.46776e-06	1.18297e-05	-0.00378183	0.00488817	0.439126	0.351572	-0.130056	0.0160152	4.63169e-16	6.05674e-15
Blood	IL_6	T.Cells	Full	0.194783	Blood_IL_6_T.Cells	Blood_T.Cells	-0.723677	1.24225	0.560193	-0.102046	0.126721	0.420657	0.345601	-0.1559	0.352108	0.657938	0.448888	0.601059	0.240176	0.0123294	0.0191558	0.00831299	0.195155	0.966023	0.558714	0.0115182	0.198168	0.95365	0.555279	-0.419244	0.198546	0.0347231	0.046962	0.209695	0.218418	0.337025	0.293813	-0.000784976	0.0113521	0.944872	0.555258	-0.0173876	0.0302171	0.565004	0.403922
MLN	IgG	CD4.Tcells	Full	0.72488	MLN_IgG_CD4.Tcells	MLN_CD4.Tcells	3.95072	0.493909	1.25558e-15	-0.0925785	0.0453935	0.0414034	0.0536947	-1.1953	0.151094	2.55399e-15	2.86268e-14	0.654652	0.0890148	1.91769e-13	1.50463e-12	0.0597001	0.0768853	0.437464	0.351137	0.0206227	0.0838603	0.805747	0.509454	0.293876	0.0725014	5.048e-05	0.000142727	0.662784	0.0710608	1.08903e-20	2.27856e-19	-0.0021168	0.00335819	0.528473	0.390951	-0.105617	0.0116291	1.06469e-19	2.08839e-18
Blood	IgG	CD4.Tcells	Full	0.302425	Blood_IgG_CD4.Tcells	Blood_CD4.Tcells	1.38287	1.22307	0.2582	-0.286999	0.127167	0.0240162	0.0339517	-1.19747	0.386078	0.00192455	0.00384716	0.574294	0.229772	0.0124403	0.0192329	0.0208846	0.175716	0.905391	0.543307	0.0620887	0.186554	0.739271	0.485385	-0.123726	0.175219	0.480111	0.370872	0.321138	0.20707	0.120934	0.131785	0.00174416	0.0100013	0.861556	0.531117	-0.0889124	0.0284276	0.00176195	0.0035447
MLN	IgM	CD4.Tcells	Full	0.696799	MLN_IgM_CD4.Tcells	MLN_CD4.Tcells	3.78045	0.538852	2.28713e-12	-0.112786	0.0851506	0.185323	0.188226	-0.922175	0.133621	5.14847e-12	3.36626e-11	0.652729	0.0867591	5.33399e-14	4.92232e-13	0.0526315	0.0845326	0.533536	0.390951	0.0249474	0.0912873	0.784635	0.502553	0.297243	0.081192	0.000251243	0.000621209	0.595072	0.0743899	1.25059e-15	1.50957e-14	-0.00243532	0.00359847	0.498555	0.378856	-0.103926	0.0125877	1.5036e-16	2.14496e-15
Blood	IgM	CD4.Tcells	Full	0.287574	Blood_IgM_CD4.Tcells	Blood_CD4.Tcells	0.25596	1.21222	0.83277	0.0381234	0.195542	0.845422	0.526446	-0.356141	0.292333	0.22312	0.218145	0.595914	0.198082	0.00262607	0.00499497	0.111661	0.179722	0.534403	0.390951	0.152309	0.190422	0.423799	0.346369	-0.0549542	0.180409	0.760664	0.495121	0.328291	0.186342	0.0781091	0.0935644	0.00803904	0.00974012	0.409171	0.340862	-0.0833925	0.0279667	0.00286514	0.00538443
MLN	TNF_a	CD4.Tcells	Full	0.716577	MLN_TNF_a_CD4.Tcells	MLN_CD4.Tcells	4.12848	0.515436	1.15009e-15	-0.0912371	0.0572063	0.110739	0.121946	-0.986928	0.134169	1.89702e-13	1.50463e-12	0.68632	0.0895448	1.79458e-14	1.87738e-13	0.0679739	0.0866193	0.432604	0.349535	0.0114436	0.092441	0.901479	0.543036	0.332991	0.0829987	6.02063e-05	0.000167215	0.629051	0.0739113	1.72602e-17	2.70848e-16	-0.00314135	0.00360447	0.383473	0.327037	-0.107465	0.0125597	1.16501e-17	1.92436e-16
Blood	TNF_a	CD4.Tcells	Full	0.358521	Blood_TNF_a_CD4.Tcells	Blood_CD4.Tcells	0.914669	1.1937	0.44353	0.146982	0.136272	0.280768	0.2569	-0.639064	0.307579	0.0377347	0.0501811	0.784365	0.209716	0.000183923	0.00046929	0.0642522	0.188339	0.732989	0.4843	0.0835761	0.194825	0.667937	0.454289	-0.199246	0.191423	0.297937	0.271029	0.396403	0.197192	0.0444058	0.0571163	0.000427983	0.0102426	0.966671	0.558714	-0.0795495	0.0292398	0.0065166	0.0111151
MLN	IL_6	CD4.Tcells	Full	0.727326	MLN_IL_6_CD4.Tcells	MLN_CD4.Tcells	4.09469	0.50189	3.39102e-16	-0.147525	0.0479475	0.00209227	0.00410402	-0.850827	0.140771	1.50298e-09	7.73277e-09	0.639459	0.089137	7.28941e-13	5.32028e-12	0.0530518	0.0846889	0.531032	0.390951	-0.0114151	0.0906542	0.899796	0.543036	0.324147	0.0809204	6.18219e-05	0.000170195	0.612334	0.0724177	2.77672e-17	4.14976e-16	-0.00212643	0.00349027	0.542361	0.394931	-0.108808	0.0122515	6.61434e-19	1.22109e-17
Blood	IL_6	CD4.Tcells	Full	0.34978	Blood_IL_6_CD4.Tcells	Blood_CD4.Tcells	0.99765	1.19136	0.402365	-0.116327	0.118879	0.327812	0.289939	-0.374919	0.33423	0.261972	0.245426	0.672765	0.212986	0.00158456	0.00327171	0.0699031	0.189305	0.711932	0.477423	0.0678176	0.197016	0.730679	0.483792	-0.180237	0.19191	0.347641	0.301393	0.325116	0.195861	0.0969286	0.110218	1.10727e-05	0.0101878	0.999133	0.568061	-0.0785115	0.0291049	0.0069855	0.0117237
MLN	IgG	CD8.Tcells	Full	0.759388	MLN_IgG_CD8.Tcells	MLN_CD8.Tcells	7.31888	0.61907	2.99064e-32	-0.0269072	0.0514403	0.600921	0.419098	-1.19946	0.172797	3.8821e-12	2.59227e-11	-0.66099	0.102489	1.12313e-10	6.40881e-10	0.049376	0.0889775	0.578945	0.410151	-0.0845496	0.104416	0.418089	0.344393	0.281528	0.0856706	0.00101561	0.00219821	-0.216074	0.0750054	0.00396696	0.00723835	0.00339306	0.00396674	0.392342	0.331004	-0.215014	0.0147817	6.19895e-48	1.38964e-46
Blood	IgG	CD8.Tcells	Full	0.215629	Blood_IgG_CD8.Tcells	Blood_CD8.Tcells	-0.435091	1.09525	0.691181	-0.32929	0.123572	0.0077044	0.0126595	-1.26484	0.357768	0.000407226	0.000968216	-0.162946	0.230313	0.479257	0.370872	-0.0445714	0.148175	0.763565	0.495121	-0.0102781	0.156356	0.947588	0.555258	-0.431461	0.155222	0.00544201	0.0094885	-0.152288	0.203709	0.454714	0.360374	0.00950827	0.00988335	0.336025	0.293756	-0.0739674	0.025004	0.0030942	0.00567888
MLN	IgM	CD8.Tcells	Full	0.763544	MLN_IgM_CD8.Tcells	MLN_CD8.Tcells	7.49118	0.629068	1.07037e-32	0.00554913	0.0893048	0.950454	0.555279	-1.16421	0.144033	6.32373e-16	7.9386e-15	-0.705725	0.0938499	5.48943e-14	4.92232e-13	0.0546432	0.0917642	0.551527	0.399293	-0.0758156	0.10573	0.47333	0.369941	0.294839	0.0893754	0.000970718	0.00211564	-0.209665	0.0731785	0.00416859	0.0075623	0.00273469	0.00392639	0.486122	0.372111	-0.217628	0.0149535	5.53552e-48	1.33637e-46
Blood	IgM	CD8.Tcells	Full	0.142858	Blood_IgM_CD8.Tcells	Blood_CD8.Tcells	-1.10322	1.114	0.322016	0.050953	0.183438	0.781192	0.502194	-0.484954	0.265859	0.068137	0.0832906	-0.0369388	0.208978	0.859697	0.531117	0.0268364	0.156122	0.863521	0.531117	0.0841175	0.163285	0.606443	0.421078	-0.353433	0.163007	0.0301432	0.042233	-0.042288	0.186815	0.82092	0.515278	0.0124889	0.009865	0.205518	0.204763	-0.0702638	0.0252206	0.00533672	0.00940946
MLN	TNF_a	CD8.Tcells	Full	0.791845	MLN_TNF_a_CD8.Tcells	MLN_CD8.Tcells	7.54325	0.5736	1.68575e-39	-0.0766503	0.0597272	0.199373	0.20055	-1.10837	0.139013	1.54715e-15	1.79837e-14	-0.665782	0.0927356	7.00396e-13	5.23365e-12	0.088407	0.0918313	0.335693	0.293756	-0.0658451	0.104716	0.529481	0.390951	0.402364	0.0896967	7.26326e-06	2.35001e-05	-0.208109	0.0693388	0.002688	0.00508196	0.00312454	0.00378801	0.409458	0.340862	-0.220217	0.0142105	3.64802e-54	9.54084e-53
Blood	TNF_a	CD8.Tcells	Full	0.222579	Blood_TNF_a_CD8.Tcells	Blood_CD8.Tcells	-0.800397	1.07398	0.456115	0.267402	0.126735	0.0348652	0.046962	-0.732401	0.274487	0.00762473	0.0125945	0.151964	0.21449	0.478643	0.370872	0.0275872	0.162129	0.864887	0.531117	0.0624692	0.16553	0.705884	0.475399	-0.450984	0.171185	0.00842658	0.013774	0.0325373	0.192796	0.865981	0.531117	0.0073849	0.0102922	0.473052	0.369941	-0.0673273	0.0263341	0.0105683	0.0169223
MLN	IL_6	CD8.Tcells	Full	0.790678	MLN_IL_6_CD8.Tcells	MLN_CD8.Tcells	7.53331	0.568887	5.00699e-40	-0.0929851	0.0494266	0.0599341	0.0743471	-1.03679	0.14753	2.10015e-12	1.44714e-11	-0.693136	0.0939229	1.58483e-13	1.30891e-12	0.0778981	0.0913981	0.394051	0.331554	-0.0796522	0.104616	0.446431	0.356421	0.389883	0.0889349	1.16567e-05	3.55179e-05	-0.216198	0.0691222	0.00176138	0.0035447	0.00381388	0.00373232	0.306851	0.275939	-0.221573	0.0141071	1.36553e-55	3.89601e-54
Blood	IL_6	CD8.Tcells	Full	0.202312	Blood_IL_6_CD8.Tcells	Blood_CD8.Tcells	-0.506488	1.08602	0.640951	-0.102947	0.11069	0.352345	0.303792	-0.417385	0.302704	0.167939	0.173376	0.0104741	0.219246	0.961897	0.55801	0.0585104	0.165154	0.723131	0.48287	0.0501681	0.170469	0.768533	0.496869	-0.396393	0.173907	0.0226469	0.032307	-0.0598287	0.193562	0.757251	0.494089	0.00355493	0.0102504	0.728735	0.483792	-0.0617037	0.026358	0.0192326	0.028338
MLN	IgG	CD4.centmem	Full	0.897374	MLN_IgG_CD4.centmem	MLN_CD4.centmem	-4.5404	0.726335	4.07526e-10	-0.245682	0.0729807	0.000761581	0.00170725	-1.26651	0.255196	6.94538e-07	2.56441e-06	-0.231709	0.210133	0.270169	0.25078	0.0292104	0.114081	0.797912	0.507947	-0.0154153	0.117701	0.8958	0.541694	-0.188033	0.10812	0.082015	0.097499	2.97103	0.144755	1.30163e-93	4.08505e-91	-0.00590938	0.00493936	0.231546	0.223596	0.0966254	0.0168407	9.60276e-09	4.43198e-08
Blood	IgG	CD4.centmem	Full	0.257856	Blood_IgG_CD4.centmem	Blood_CD4.centmem	-7.32873	1.33879	4.39643e-08	0.223708	0.146777	0.127476	0.137011	1.62541	0.420715	0.000111795	0.000292383	-0.00633013	0.278334	0.981855	0.561836	-0.0773233	0.20929	0.711789	0.477423	-0.0975793	0.202943	0.630644	0.43404	-0.235408	0.195016	0.227385	0.220937	0.278292	0.209099	0.183219	0.186694	-0.0112478	0.0113486	0.321626	0.286092	0.130848	0.0312935	2.89822e-05	8.42206e-05
MLN	IgM	CD4.centmem	Full	0.890596	MLN_IgM_CD4.centmem	MLN_CD4.centmem	-5.11992	0.816314	3.56435e-10	-0.0235853	0.143942	0.869847	0.531117	-0.648566	0.231974	0.00517622	0.00917805	-0.0169547	0.213224	0.936622	0.551503	0.111478	0.128446	0.38545	0.327274	-0.0230913	0.132817	0.861977	0.531117	-0.176483	0.12531	0.15902	0.165921	2.91333	0.153993	8.01669e-80	6.28992e-78	-0.00848835	0.00548916	0.122012	0.1325	0.113554	0.0188438	1.67973e-09	8.50273e-09
Blood	IgM	CD4.centmem	Full	0.252003	Blood_IgM_CD4.centmem	Blood_CD4.centmem	-7.37519	1.38526	1.01487e-07	-0.0244177	0.241452	0.919448	0.547188	1.2438	0.336525	0.00021902	0.0005499	-0.179448	0.249425	0.471865	0.369941	-0.168228	0.21594	0.43595	0.350819	-0.108542	0.213251	0.610761	0.42314	-0.215117	0.205141	0.294348	0.268543	0.227384	0.202147	0.260655	0.245426	-0.00590891	0.0114054	0.604401	0.42059	0.120595	0.0322703	0.000186206	0.000471283
MLN	TNF_a	CD4.centmem	Full	0.888122	MLN_TNF_a_CD4.centmem	MLN_CD4.centmem	-5.1133	0.784376	7.08071e-11	-0.185351	0.0883599	0.0359333	0.0479888	-0.541529	0.233204	0.0202263	0.0293882	-0.0783641	0.219569	0.721167	0.482584	0.140595	0.129462	0.27748	0.254633	0.0215403	0.131346	0.869734	0.531117	-0.215129	0.125298	0.0859904	0.100659	2.91124	0.15462	4.41683e-79	2.77237e-77	-0.010542	0.00542444	0.0519656	0.065157	0.120177	0.0187688	1.52319e-10	8.53644e-10
Blood	TNF_a	CD4.centmem	Full	0.269436	Blood_TNF_a_CD4.centmem	Blood_CD4.centmem	-7.59926	1.2858	3.41843e-09	0.467918	0.148964	0.0016829	0.00344388	0.892616	0.329403	0.00673238	0.0114211	-0.0521085	0.247187	0.833039	0.520801	-0.249303	0.208913	0.232739	0.224059	-0.193097	0.199371	0.33278	0.29255	-0.37369	0.196696	0.0574555	0.0715553	0.358378	0.197657	0.0698113	0.0849213	-0.00643088	0.0111473	0.564007	0.403922	0.124567	0.0318362	9.12492e-05	0.000242693
MLN	IL_6	CD4.centmem	Full	0.888381	MLN_IL_6_CD4.centmem	MLN_CD4.centmem	-5.11207	0.761513	1.90611e-11	-0.288885	0.0803405	0.00032345	0.000780862	-0.319866	0.243476	0.188932	0.190658	-0.146282	0.217396	0.501022	0.37981	0.1226	0.12618	0.331237	0.292011	-0.0187881	0.128115	0.883408	0.53606	-0.208775	0.121698	0.0862507	0.100659	2.9135	0.152038	7.542e-82	7.88997e-80	-0.00971357	0.00522467	0.0630025	0.0778457	0.118741	0.0182054	6.92261e-11	4.26e-10
Blood	IL_6	CD4.centmem	Full	0.248013	Blood_IL_6_CD4.centmem	Blood_CD4.centmem	-6.61439	1.32226	5.66413e-07	-0.0939824	0.133573	0.48168	0.370872	1.14524	0.370874	0.0020155	0.00400346	-0.224325	0.259194	0.386779	0.327274	-0.223952	0.216366	0.30064	0.272698	-0.15828	0.208354	0.447455	0.356421	-0.353364	0.205954	0.0862091	0.100659	0.2297	0.205675	0.264075	0.246659	-0.00814121	0.011367	0.473858	0.369941	0.111331	0.0325213	0.000618565	0.00142744
MLN	IgG	CD8.centmem	Full	0.854543	MLN_IgG_CD8.centmem	MLN_CD8.centmem	-8.63778	1.28028	1.51156e-11	-0.286463	0.119874	0.0168622	0.0255655	0.485507	0.401139	0.226156	0.220426	-1.03616	0.288496	0.000328643	0.000787343	0.156898	0.197111	0.426038	0.347295	0.0937644	0.198078	0.635949	0.436733	-0.662889	0.197641	0.000796502	0.00177287	3.09362	0.186767	1.26703e-61	3.97646e-60	0.00336877	0.00871434	0.699069	0.471821	0.154738	0.0294769	1.52545e-07	6.21752e-07
Blood	IgG	CD8.centmem	Full	0.735195	Blood_IgG_CD8.centmem	Blood_CD8.centmem	4.69583	0.769626	1.05117e-09	-0.170313	0.0859701	0.0475835	0.0604602	-1.6967	0.251831	1.61207e-11	1.03252e-10	-1.76783	0.234683	4.96497e-14	4.72186e-13	-0.0929233	0.10739	0.386879	0.327274	0.0901615	0.11088	0.416135	0.343686	-0.245627	0.106677	0.0213053	0.0308133	0.656642	0.133875	9.34709e-07	3.37184e-06	-0.0191115	0.00679431	0.00491016	0.00875575	-0.0820227	0.0176394	3.31983e-06	1.14495e-05
MLN	IgM	CD8.centmem	Full	0.8648	MLN_IgM_CD8.centmem	MLN_CD8.centmem	-9.23962	1.29893	1.13332e-12	-0.17673	0.225475	0.433151	0.349535	1.17566	0.333778	0.000427832	0.00100956	-0.7484	0.268989	0.00539801	0.00946436	0.229305	0.201233	0.254495	0.241595	0.0953973	0.203133	0.638619	0.43761	-0.629926	0.208307	0.00249438	0.00477342	3.1131	0.186497	1.48773e-62	5.18791e-61	-0.00176162	0.00877104	0.84082	0.524621	0.175569	0.0297472	3.59028e-09	1.73351e-08
Blood	IgM	CD8.centmem	Full	0.711421	Blood_IgM_CD8.centmem	Blood_CD8.centmem	5.15742	0.844216	1.00182e-09	0.138399	0.137597	0.314496	0.281202	-1.54173	0.204311	4.4886e-14	4.40222e-13	-1.48664	0.229326	9.01308e-11	5.23829e-10	-0.0969498	0.118305	0.412505	0.34249	0.0819057	0.12303	0.505578	0.382341	-0.256063	0.118686	0.0309682	0.043196	0.680098	0.136627	6.43189e-07	2.40309e-06	-0.0217464	0.00734646	0.00307517	0.00567715	-0.0846382	0.0191347	9.72126e-06	3.02073e-05
MLN	TNF_a	CD8.centmem	Full	0.863154	MLN_TNF_a_CD8.centmem	MLN_CD8.centmem	-9.10574	1.27242	8.29261e-13	-0.227298	0.138547	0.100885	0.113891	1.22718	0.340824	0.000317438	0.000772289	-0.830601	0.279134	0.00292383	0.00546201	0.259769	0.203328	0.201395	0.201936	0.11887	0.201813	0.555853	0.401034	-0.727739	0.207469	0.000451988	0.0010586	3.12763	0.185609	1.03751e-63	5.42688e-62	-0.00240725	0.00871883	0.782473	0.502194	0.179014	0.0300674	2.62095e-09	1.30566e-08
Blood	TNF_a	CD8.centmem	Full	0.72807	Blood_TNF_a_CD8.centmem	Blood_CD8.centmem	4.7523	0.793408	2.10191e-09	0.0875399	0.0919069	0.340852	0.296325	-1.45823	0.205199	1.19101e-12	8.4952e-12	-1.57118	0.236872	3.28853e-11	2.06415e-10	-0.0981081	0.122198	0.422054	0.345843	0.0749231	0.123708	0.544752	0.395755	-0.250643	0.122768	0.0411917	0.0536947	0.667832	0.139002	1.55163e-06	5.41074e-06	-0.019959	0.00747758	0.00760381	0.0125945	-0.0834823	0.0195532	1.95923e-05	5.80082e-05
MLN	IL_6	CD8.centmem	Full	0.862341	MLN_IL_6_CD8.centmem	MLN_CD8.centmem	-9.09352	1.28184	1.30193e-12	-0.0787822	0.122981	0.521778	0.390825	1.18264	0.366155	0.00123836	0.00264388	-0.801341	0.284199	0.00480765	0.00862194	0.254818	0.205172	0.214247	0.210782	0.107854	0.20406	0.597124	0.418309	-0.710964	0.208705	0.000657914	0.00150716	3.1461	0.188158	9.2989e-63	3.64798e-61	-0.00125936	0.00869009	0.884775	0.53606	0.174579	0.0302096	7.51701e-09	3.52112e-08
Blood	IL_6	CD8.centmem	Full	0.731978	Blood_IL_6_CD8.centmem	Blood_CD8.centmem	4.85227	0.774731	3.77248e-10	-0.189478	0.0812953	0.019767	0.0289893	-1.17773	0.21917	7.71781e-08	3.22956e-07	-1.70085	0.235484	5.09249e-13	3.89814e-12	-0.117198	0.119807	0.327963	0.289939	0.0301756	0.122303	0.805118	0.509454	-0.257582	0.119968	0.0317865	0.0439468	0.613891	0.135964	6.3286e-06	2.06894e-05	-0.0199161	0.00723636	0.00591919	0.0102071	-0.0834711	0.0190308	1.154e-05	3.55073e-05
