# Supplementary material for: Assessing immune phenotypes using simple proxy measures: promise and limitations
Source: Discov Immunol. 2024 Jun 28;3(1):kyae010. doi: 10.1093/discim/kyae010 (PMC11264049; doi:10.1093/discim/kyae010)
Supplement: kyae010_suppl_Supplementary_Table_S3 [file kyae010_suppl_supplementary_table_s3.xlsx]

## Sheet: NLR.model.results.reordered
	Tissue	Predictor	Response	Type	R.sqr	Model	TisResp	coef_Intercept	sd_Intercept	p_Intercept	coef_Pred	sd_Pred	p_Pred	q_Pred	coef_129S1	sd_129S1	p_129S1	q_129S1	coef_PWK	sd_PWK	p_PWK	q_PWK	coef_Age	sd_Age	p_Age	q_Age	coef_TimeOutside	sd_TimeOutside	p_TimeOutside	q_TimeOutside
1	MLN	NLR	B.Cells	Solo	0.022713	MLN_NLR_B.Cells	MLN_B.Cells	-0.513127	0.0484762	3.49288e-26	-0.120728	0.0989189	0.222286	0.218009	NA	NA	NA	NA	NA	NA	NA	NA	NA	NA	NA	NA	NA	NA	NA	NA
2	Blood	NLR	B.Cells	Solo	0.000209211	Blood_NLR_B.Cells	Blood_B.Cells	-1.41172	0.110961	4.42595e-37	-0.020291	0.229975	0.929693	0.550521	NA	NA	NA	NA	NA	NA	NA	NA	NA	NA	NA	NA	NA	NA	NA	NA
3	MLN	NLR	T.Cells	Solo	0.00966153	MLN_NLR_T.Cells	MLN_T.Cells	0.34866	0.049883	2.75754e-12	0.0802886	0.101363	0.428309	0.348241	NA	NA	NA	NA	NA	NA	NA	NA	NA	NA	NA	NA	NA	NA	NA	NA
4	Blood	NLR	T.Cells	Solo	0.0605934	Blood_NLR_T.Cells	Blood_T.Cells	-1.42878	0.0982363	6.34717e-48	-0.304517	0.214888	0.156455	0.164772	NA	NA	NA	NA	NA	NA	NA	NA	NA	NA	NA	NA	NA	NA	NA	NA
5	MLN	NLR	CD4.Tcells	Solo	0.0489297	MLN_NLR_CD4.Tcells	MLN_CD4.Tcells	-0.55572	0.0480566	6.28207e-31	0.169657	0.0960936	0.0774725	0.0931574	NA	NA	NA	NA	NA	NA	NA	NA	NA	NA	NA	NA	NA	NA	NA	NA
6	Blood	NLR	CD4.Tcells	Solo	0.0384289	Blood_NLR_CD4.Tcells	Blood_CD4.Tcells	-1.90958	0.101718	1.24787e-78	-0.236565	0.217193	0.276069	0.254082	NA	NA	NA	NA	NA	NA	NA	NA	NA	NA	NA	NA	NA	NA	NA	NA
7	MLN	NLR	CD8.Tcells	Solo	0.0231356	MLN_NLR_CD8.Tcells	MLN_CD8.Tcells	-1.30147	0.0329302	0	-0.0808323	0.067271	0.229522	0.222325	NA	NA	NA	NA	NA	NA	NA	NA	NA	NA	NA	NA	NA	NA	NA	NA
8	Blood	NLR	CD8.Tcells	Solo	0.0967795	Blood_NLR_CD8.Tcells	Blood_CD8.Tcells	-2.95068	0.0715889	0	-0.317615	0.16006	0.0472167	0.0602381	NA	NA	NA	NA	NA	NA	NA	NA	NA	NA	NA	NA	NA	NA	NA	NA
9	MLN	NLR	CD4.centmem	Solo	0.413406	MLN_NLR_CD4.centmem	MLN_CD4.centmem	-0.874003	0.132927	4.86396e-11	1.51032	0.26863	1.88414e-08	8.32849e-08	NA	NA	NA	NA	NA	NA	NA	NA	NA	NA	NA	NA	NA	NA	NA	NA
10	Blood	NLR	CD4.centmem	Solo	0.0450562	Blood_NLR_CD4.centmem	Blood_CD4.centmem	-2.40909	0.0888399	6.16742e-162	0.23936	0.172885	0.166204	0.172151	NA	NA	NA	NA	NA	NA	NA	NA	NA	NA	NA	NA	NA	NA	NA	NA
11	MLN	NLR	CD8.centmem	Solo	0.421226	MLN_NLR_CD8.centmem	MLN_CD8.centmem	-0.472077	0.140665	0.000790671	1.941	0.303304	1.55872e-10	8.5823e-10	NA	NA	NA	NA	NA	NA	NA	NA	NA	NA	NA	NA	NA	NA	NA	NA
12	Blood	NLR	CD8.centmem	Solo	0.127134	Blood_NLR_CD8.centmem	Blood_CD8.centmem	-1.423	0.140408	3.87471e-24	0.578243	0.266326	0.0299174	0.0421046	NA	NA	NA	NA	NA	NA	NA	NA	NA	NA	NA	NA	NA	NA	NA	NA
13	MLN	NLR	B.Cells	Full	0.316792	MLN_NLR_B.Cells	MLN_B.Cells	-1.03488	2.17628	0.634413	0.290531	0.127455	0.0226391	0.032307	-0.343819	0.127211	0.00687687	0.0116035	-0.667704	0.134979	7.54706e-07	2.75417e-06	-0.000499828	0.00627168	0.936479	0.551503	0.0265561	0.0667917	0.690928	0.467332
14	Blood	NLR	B.Cells	Full	0.664539	Blood_NLR_B.Cells	Blood_B.Cells	-7.18526	3.15805	0.0228926	-0.429417	0.244862	0.0794799	0.0948445	-1.18005	0.231431	3.41529e-07	1.32328e-06	-0.000469689	0.226108	0.998343	0.568061	0.00727637	0.0132639	0.583291	0.410306	0.15087	0.105097	0.151135	0.160245
15	MLN	NLR	T.Cells	Full	0.328456	MLN_NLR_T.Cells	MLN_T.Cells	-0.272599	2.23099	0.902751	-0.353976	0.129652	0.00632978	0.0108555	0.397822	0.13007	0.00222428	0.00430909	0.720212	0.137593	1.65552e-07	6.66118e-07	-0.000164115	0.00635605	0.979401	0.561836	0.00666918	0.0683936	0.92232	0.547188
16	Blood	NLR	T.Cells	Full	0.392312	Blood_NLR_T.Cells	Blood_T.Cells	-8.31775	3.98791	0.0370021	-0.900464	0.296515	0.00239085	0.00460336	0.861811	0.237962	0.000292758	0.000717809	0.944733	0.277913	0.000675377	0.00153595	0.00676047	0.0148496	0.64892	0.4437	0.159673	0.128467	0.213899	0.210782
17	MLN	NLR	CD4.Tcells	Full	0.641089	MLN_NLR_CD4.Tcells	MLN_CD4.Tcells	-3.68444	1.70402	0.0306027	-0.161634	0.0953809	0.090148	0.104015	0.855612	0.0987835	4.65662e-18	8.11911e-17	0.762092	0.103132	1.47427e-13	1.25051e-12	-0.00285097	0.0045623	0.532039	0.390951	0.0810485	0.0520949	0.119759	0.130959
18	Blood	NLR	CD4.Tcells	Full	0.451665	Blood_NLR_CD4.Tcells	Blood_CD4.Tcells	-10.5416	3.90338	0.00692089	-0.8838	0.287769	0.0021319	0.00415577	1.00643	0.232537	1.50433e-05	4.53963e-05	1.05843	0.269032	8.34676e-05	0.000223894	0.000466425	0.0140761	0.973566	0.560634	0.222928	0.125502	0.0756848	0.0913579
19	MLN	NLR	CD8.Tcells	Full	0.579812	MLN_NLR_CD8.Tcells	MLN_CD8.Tcells	1.56005	1.19095	0.190223	-0.281852	0.0716144	8.29598e-05	0.000223894	-0.540423	0.0723124	7.81175e-14	6.81015e-13	0.0355542	0.0727458	0.625022	0.431116	0.00583166	0.00339965	0.0862771	0.100659	-0.0939103	0.0367779	0.0106662	0.0169924
20	Blood	NLR	CD8.Tcells	Full	0.239989	Blood_NLR_CD8.Tcells	Blood_CD8.Tcells	-3.45426	3.10905	0.266554	-0.764734	0.239115	0.00138296	0.00291295	0.112265	0.188835	0.552167	0.399293	0.502417	0.219232	0.0219221	0.0315599	0.0192947	0.0120543	0.109454	0.12158	-0.0434989	0.101665	0.66875	0.454289
21	MLN	NLR	CD4.centmem	Full	0.929505	MLN_NLR_CD4.centmem	MLN_CD4.centmem	-16.3572	3.54752	4.0099e-06	-0.393471	0.158665	0.0131422	0.0201199	0.269844	0.247453	0.2755	0.254082	3.41137	0.203198	2.96668e-63	1.3301e-61	-0.017743	0.00751286	0.0181925	0.0271884	0.431926	0.107202	5.59937e-05	0.000156903
22	Blood	NLR	CD4.centmem	Full	0.385793	Blood_NLR_CD4.centmem	Blood_CD4.centmem	-16.5509	3.31045	5.74481e-07	0.249939	0.220806	0.257661	0.243568	0.0591686	0.220467	0.788408	0.503942	0.308155	0.21886	0.159132	0.165921	-0.0311278	0.0122639	0.0111435	0.0174864	0.478149	0.107147	8.09926e-06	2.59376e-05
23	MLN	NLR	CD8.centmem	Full	0.937859	MLN_NLR_CD8.centmem	MLN_CD8.centmem	-10.0751	3.33379	0.00251012	-0.2575	0.168123	0.125617	0.135477	-0.811397	0.242993	0.00084028	0.00185715	3.69619	0.192352	2.7308e-82	4.2852e-80	-0.0093268	0.00818524	0.254509	0.241595	0.248005	0.101333	0.0143881	0.0219203
24	Blood	NLR	CD8.centmem	Full	0.783355	Blood_NLR_CD8.centmem	Blood_CD8.centmem	2.62723	3.59381	0.464753	-0.404985	0.241319	0.0933049	0.107264	-1.53319	0.275254	2.54615e-08	1.10984e-07	0.912062	0.229184	6.90292e-05	0.000188385	-0.0135711	0.013229	0.304957	0.275158	-0.0825788	0.117489	0.482141	0.370872
