# Supplementary material for: Assessing immune phenotypes using simple proxy measures: promise and limitations
Source: Discov Immunol. 2024 Jun 28;3(1):kyae010. doi: 10.1093/discim/kyae010 (PMC11264049; doi:10.1093/discim/kyae010)
Supplement: kyae010_suppl_Supplementary_Table_S4 [file kyae010_suppl_supplementary_table_s4.xlsx]

## Sheet: Bcell.NLR.model.results.reorder
	Predictor	Response	Type	Tissue	R.sqr	Model	TisResp	coef_Intercept	sd_Intercept	p_Intercept	coef_Pred	sd_Pred	p_Pred	q_Pred	coef_C9KO	sd_C9KO	p_C9KO	q_C9KO	coef_C9Het	sd_C9Het	p_C9Het	q_C9Het	coef_D1KO	sd_D1KO	p_D1KO	q_D1KO	coef_D1Het	sd_D1Het	p_D1Het	q_D1Het
1	IgG	MLN.Bcells	Solo	MLN	0.00187061	MLN_IgG_MLN.Bcells	MLN_MLN.Bcells	-1.45847	0.0664804	1.11931e-106	-0.0327826	0.124043	0.791561	0.455106	NA	NA	NA	NA	NA	NA	NA	NA	NA	NA	NA	NA	NA	NA	NA	NA
2	IgM	MLN.Bcells	Solo	MLN	0.00228792	MLN_IgM_MLN.Bcells	MLN_MLN.Bcells	-1.45552	0.0668938	5.72467e-105	0.0192071	0.0649622	0.767485	0.455106	NA	NA	NA	NA	NA	NA	NA	NA	NA	NA	NA	NA	NA	NA	NA	NA
3	NLR	MLN.Bcells	Solo	MLN	0.0151475	MLN_NLR_MLN.Bcells	MLN_MLN.Bcells	-1.39646	0.101816	8.19513e-43	0.102289	0.128605	0.426398	0.380915	NA	NA	NA	NA	NA	NA	NA	NA	NA	NA	NA	NA	NA	NA	NA	NA
4	IgG	MLN.Bcells.IgA	Solo	MLN	0.0182058	MLN_IgG_MLN.Bcells.IgA	MLN_MLN.Bcells.IgA	-3.06203	0.115121	7.10975e-156	-0.193744	0.218476	0.375188	0.364809	NA	NA	NA	NA	NA	NA	NA	NA	NA	NA	NA	NA	NA	NA	NA	NA
5	IgM	MLN.Bcells.IgA	Solo	MLN	3.34951e-06	MLN_IgM_MLN.Bcells.IgA	MLN_MLN.Bcells.IgA	-3.16335	0.119928	2.50416e-153	-0.00128967	0.115612	0.9911	0.520083	NA	NA	NA	NA	NA	NA	NA	NA	NA	NA	NA	NA	NA	NA	NA	NA
6	NLR	MLN.Bcells.IgA	Solo	MLN	0.00577573	MLN_NLR_MLN.Bcells.IgA	MLN_MLN.Bcells.IgA	-3.23674	0.187091	4.67075e-67	-0.107941	0.234418	0.645184	0.452404	NA	NA	NA	NA	NA	NA	NA	NA	NA	NA	NA	NA	NA	NA	NA	NA
7	IgG	MLN.Bcells.IgM	Solo	MLN	0.0686055	MLN_IgG_MLN.Bcells.IgM	MLN_MLN.Bcells.IgM	0.878087	0.0650717	1.69313e-41	0.215746	0.123139	0.0797652	0.1465	NA	NA	NA	NA	NA	NA	NA	NA	NA	NA	NA	NA	NA	NA	NA	NA
8	IgM	MLN.Bcells.IgM	Solo	MLN	0.0401283	MLN_IgM_MLN.Bcells.IgM	MLN_MLN.Bcells.IgM	1.05795	0.0676559	4.06241e-55	0.0825996	0.064989	0.203736	0.275522	NA	NA	NA	NA	NA	NA	NA	NA	NA	NA	NA	NA	NA	NA	NA	NA
9	NLR	MLN.Bcells.IgM	Solo	MLN	0.00048571	MLN_NLR_MLN.Bcells.IgM	MLN_MLN.Bcells.IgM	0.966857	0.106438	1.0491e-19	-0.0188385	0.134286	0.888433	0.489519	NA	NA	NA	NA	NA	NA	NA	NA	NA	NA	NA	NA	NA	NA	NA	NA
10	IgG	Spleen.Bcells.B1	Solo	Spleen	0.000703773	Spleen_IgG_Spleen.Bcells.B1	Spleen_Spleen.Bcells.B1	-2.5304	0.107596	2.69415e-122	-0.0305665	0.195201	0.875568	0.486484	NA	NA	NA	NA	NA	NA	NA	NA	NA	NA	NA	NA	NA	NA	NA	NA
11	IgM	Spleen.Bcells.B1	Solo	Spleen	7.79942e-06	Spleen_IgM_Spleen.Bcells.B1	Spleen_Spleen.Bcells.B1	-2.5488	0.107597	4.74215e-124	0.00173551	0.106057	0.986944	0.520083	NA	NA	NA	NA	NA	NA	NA	NA	NA	NA	NA	NA	NA	NA	NA	NA
12	NLR	Spleen.Bcells.B1	Solo	Spleen	0.106686	Spleen_NLR_Spleen.Bcells.B1	Spleen_Spleen.Bcells.B1	-2.3093	0.11837	9.16405e-85	0.341577	0.161128	0.0340129	0.0832498	NA	NA	NA	NA	NA	NA	NA	NA	NA	NA	NA	NA	NA	NA	NA	NA
13	IgG	Spleen.Bcells.B1a	Solo	Spleen	0.00297869	Spleen_IgG_Spleen.Bcells.B1a	Spleen_Spleen.Bcells.B1a	-1.42902	0.0949376	3.33965e-51	-0.0638114	0.172762	0.711859	0.455106	NA	NA	NA	NA	NA	NA	NA	NA	NA	NA	NA	NA	NA	NA	NA	NA
14	IgM	Spleen.Bcells.B1a	Solo	Spleen	0.000643019	Spleen_IgM_Spleen.Bcells.B1a	Spleen_Spleen.Bcells.B1a	-1.44935	0.0962682	3.18366e-51	0.0151276	0.0952561	0.873819	0.486484	NA	NA	NA	NA	NA	NA	NA	NA	NA	NA	NA	NA	NA	NA	NA	NA
15	NLR	Spleen.Bcells.B1a	Solo	Spleen	0.0127642	Spleen_NLR_Spleen.Bcells.B1a	Spleen_Spleen.Bcells.B1a	-1.37767	0.113733	8.99106e-34	0.118799	0.152449	0.435819	0.380915	NA	NA	NA	NA	NA	NA	NA	NA	NA	NA	NA	NA	NA	NA	NA	NA
16	IgG	Spleen.Bcells.B1b	Solo	Spleen	0.000771852	Spleen_IgG_Spleen.Bcells.B1b	Spleen_Spleen.Bcells.B1b	1.25043	0.088313	1.64094e-45	0.0299225	0.160443	0.852053	0.481511	NA	NA	NA	NA	NA	NA	NA	NA	NA	NA	NA	NA	NA	NA	NA	NA
17	IgM	Spleen.Bcells.B1b	Solo	Spleen	0.00521679	Spleen_IgM_Spleen.Bcells.B1b	Spleen_Spleen.Bcells.B1b	1.22902	0.0891508	3.10164e-43	-0.0404384	0.0885263	0.647818	0.452404	NA	NA	NA	NA	NA	NA	NA	NA	NA	NA	NA	NA	NA	NA	NA	NA
18	NLR	Spleen.Bcells.B1b	Solo	Spleen	0.0113755	Spleen_NLR_Spleen.Bcells.B1b	Spleen_Spleen.Bcells.B1b	1.19297	0.105844	1.82376e-29	-0.103391	0.141744	0.465743	0.389803	NA	NA	NA	NA	NA	NA	NA	NA	NA	NA	NA	NA	NA	NA	NA	NA
19	IgG	Spleen.Bcells.B2	Solo	Spleen	0.00685609	Spleen_IgG_Spleen.Bcells.B2	Spleen_Spleen.Bcells.B2	1.94182	0.114072	5.55854e-65	-0.102128	0.205232	0.61875	0.452404	NA	NA	NA	NA	NA	NA	NA	NA	NA	NA	NA	NA	NA	NA	NA	NA
20	IgM	Spleen.Bcells.B2	Solo	Spleen	0.00812609	Spleen_IgM_Spleen.Bcells.B2	Spleen_Spleen.Bcells.B2	1.84314	0.112117	9.97531e-61	-0.059203	0.111668	0.595995	0.452404	NA	NA	NA	NA	NA	NA	NA	NA	NA	NA	NA	NA	NA	NA	NA	NA
21	NLR	Spleen.Bcells.B2	Solo	Spleen	0.225185	Spleen_NLR_Spleen.Bcells.B2	Spleen_Spleen.Bcells.B2	1.51472	0.114215	3.84371e-40	-0.54658	0.156871	0.000493489	0.0141792	NA	NA	NA	NA	NA	NA	NA	NA	NA	NA	NA	NA	NA	NA	NA	NA
22	IgG	MLN.Bcells	Full	MLN	0.280141	MLN_IgG_MLN.Bcells	MLN_MLN.Bcells	-1.46133	0.0721083	2.57935e-91	0.00805266	0.10828	0.940717	0.509829	-0.161938	0.0794427	0.0415074	0.0892593	0.101965	0.0757454	0.178252	0.250762	-0.122214	0.0761352	0.108444	0.174883	0.0647257	0.0710641	0.362397	0.362975
23	IgM	MLN.Bcells	Full	MLN	0.33014	MLN_IgM_MLN.Bcells	MLN_MLN.Bcells	-1.36574	0.0722096	8.81915e-80	0.0949648	0.0564385	0.0924481	0.160857	-0.187405	0.078812	0.0174128	0.0548245	0.121222	0.0745678	0.104022	0.171946	-0.147148	0.0773516	0.0571281	0.111095	0.0623834	0.0692703	0.367812	0.362975
24	NLR	MLN.Bcells	Full	MLN	0.287775	MLN_NLR_MLN.Bcells	MLN_MLN.Bcells	-1.38976	0.11352	1.84314e-34	0.0803012	0.120586	0.505457	0.412596	-0.15972	0.079	0.0431994	0.0892593	0.0877714	0.0785326	0.263719	0.322904	-0.137694	0.07929	0.0824609	0.147357	0.0581392	0.0714006	0.415491	0.380915
25	IgG	MLN.Bcells.IgA	Full	MLN	0.207053	MLN_IgG_MLN.Bcells.IgA	MLN_MLN.Bcells.IgA	-3.29908	0.141062	5.72572e-121	-0.184096	0.199888	0.357054	0.362975	0.320133	0.148766	0.0314038	0.0830553	0.238395	0.151568	0.115751	0.182222	0.185471	0.149294	0.214119	0.283147	0.39606	0.134836	0.00331023	0.0218869
26	IgM	MLN.Bcells.IgA	Full	MLN	0.183768	MLN_IgM_MLN.Bcells.IgA	MLN_MLN.Bcells.IgA	-3.41229	0.151312	1.3022e-112	-0.0296986	0.110591	0.788281	0.455106	0.321841	0.155548	0.0385389	0.0878673	0.235203	0.157002	0.13411	0.206214	0.170489	0.159069	0.283814	0.335097	0.383065	0.141829	0.00691549	0.029838
27	NLR	MLN.Bcells.IgA	Full	MLN	0.210428	MLN_NLR_MLN.Bcells.IgA	MLN_MLN.Bcells.IgA	-3.5845	0.223341	5.77122e-58	-0.229705	0.231695	0.321483	0.350084	0.313884	0.148774	0.0348756	0.0832498	0.297864	0.155999	0.0562112	0.111095	0.21928	0.154809	0.156643	0.230158	0.423161	0.136131	0.00188046	0.017762
28	IgG	MLN.Bcells.IgM	Full	MLN	0.147967	MLN_IgG_MLN.Bcells.IgM	MLN_MLN.Bcells.IgM	0.905042	0.0805305	2.63857e-29	0.243063	0.120018	0.0428452	0.0892593	0.0233536	0.0879075	0.790501	0.455106	-0.0373878	0.0872017	0.668105	0.455106	-0.136308	0.0835893	0.102957	0.171946	-0.0470531	0.079095	0.551915	0.435379
29	IgM	MLN.Bcells.IgM	Full	MLN	0.126757	MLN_IgM_MLN.Bcells.IgM	MLN_MLN.Bcells.IgM	1.10873	0.0862108	7.49545e-38	0.090626	0.0657603	0.168164	0.241713	-0.00313106	0.0916684	0.972752	0.518688	-0.0264477	0.0902452	0.769473	0.455106	-0.160157	0.0887113	0.0710161	0.134157	-0.0419583	0.0833075	0.614503	0.452404
30	NLR	MLN.Bcells.IgM	Full	MLN	0.0661991	MLN_NLR_MLN.Bcells.IgM	MLN_MLN.Bcells.IgM	1.07799	0.133874	8.12821e-16	0.0677412	0.141525	0.632186	0.452404	0.0221006	0.0917619	0.809674	0.461506	-0.05754	0.094518	0.542675	0.435379	-0.13204	0.0913123	0.14817	0.222656	-0.0568952	0.083454	0.495394	0.409437
31	IgG	Spleen.Bcells.B1	Full	Spleen	0.341746	Spleen_IgG_Spleen.Bcells.B1	Spleen_Spleen.Bcells.B1	-2.77117	0.132538	4.48309e-97	-0.082707	0.167546	0.621562	0.452404	0.0467261	0.140466	0.739399	0.455106	0.344249	0.137128	0.0120587	0.0406409	0.426754	0.127456	0.000813254	0.0141792	0.36274	0.127644	0.00448594	0.0249679
32	IgM	Spleen.Bcells.B1	Full	Spleen	0.342669	Spleen_IgM_Spleen.Bcells.B1	Spleen_Spleen.Bcells.B1	-2.772	0.137171	8.2738e-91	0.0421861	0.0949591	0.656858	0.452404	0.0395577	0.143193	0.782352	0.455106	0.361512	0.139815	0.00972003	0.0375254	0.394709	0.131183	0.00262249	0.0216745	0.387746	0.130765	0.0030248	0.0218869
33	NLR	Spleen.Bcells.B1	Full	Spleen	0.430917	Spleen_NLR_Spleen.Bcells.B1	Spleen_Spleen.Bcells.B1	-2.59574	0.129709	4.32066e-89	0.321948	0.141615	0.0230018	0.0661242	0.0798179	0.135171	0.554859	0.435379	0.347397	0.129312	0.00722044	0.029838	0.398618	0.119582	0.000857798	0.0141792	0.392831	0.122425	0.00133314	0.0175193
34	IgG	Spleen.Bcells.B1a	Full	Spleen	0.0750282	Spleen_IgG_Spleen.Bcells.B1a	Spleen_Spleen.Bcells.B1a	-1.51314	0.129012	9.08448e-32	-0.00811701	0.170737	0.962082	0.517169	0.129504	0.131031	0.322981	0.350084	0.099898	0.135988	0.462579	0.389803	-0.0500404	0.12878	0.697592	0.455106	0.10683	0.125545	0.394807	0.377895
35	IgM	Spleen.Bcells.B1a	Full	Spleen	0.0897087	Spleen_IgM_Spleen.Bcells.B1a	Spleen_Spleen.Bcells.B1a	-1.48582	0.133575	9.64563e-29	0.0323125	0.0959615	0.736325	0.455106	0.121584	0.134407	0.365682	0.362975	0.10701	0.139356	0.442549	0.380915	-0.0780315	0.133781	0.559707	0.435379	0.109292	0.12988	0.400077	0.377895
36	NLR	Spleen.Bcells.B1a	Full	Spleen	0.106484	Spleen_NLR_Spleen.Bcells.B1a	Spleen_Spleen.Bcells.B1a	-1.40417	0.134786	2.05752e-25	0.177646	0.151488	0.240927	0.309969	0.153358	0.131571	0.243779	0.309969	0.104813	0.133795	0.433399	0.380915	-0.0477123	0.125889	0.704685	0.455106	0.128976	0.12524	0.303089	0.345516
37	IgG	Spleen.Bcells.B1b	Full	Spleen	0.0911155	Spleen_IgG_Spleen.Bcells.B1b	Spleen_Spleen.Bcells.B1b	1.29342	0.117788	4.72236e-28	-0.0193622	0.156748	0.901692	0.492718	-0.129149	0.11931	0.279047	0.335097	-0.0407727	0.124748	0.743788	0.455106	0.0929247	0.117518	0.429101	0.380915	-0.0322337	0.11517	0.779569	0.455106
38	IgM	Spleen.Bcells.B1b	Full	Spleen	0.109847	Spleen_IgM_Spleen.Bcells.B1b	Spleen_Spleen.Bcells.B1b	1.24043	0.121863	2.46467e-24	-0.045628	0.0882616	0.605182	0.452404	-0.118674	0.122271	0.331758	0.351875	-0.0498525	0.127701	0.696253	0.455106	0.117449	0.121893	0.335276	0.351875	-0.0369734	0.119045	0.756116	0.455106
39	NLR	Spleen.Bcells.B1b	Full	Spleen	0.12111	Spleen_NLR_Spleen.Bcells.B1b	Spleen_Spleen.Bcells.B1b	1.18315	0.123417	9.09902e-22	-0.159304	0.139075	0.252024	0.314406	-0.152198	0.119868	0.204187	0.275522	-0.0449502	0.122822	0.71438	0.455106	0.0880832	0.114972	0.443602	0.380915	-0.0517437	0.114919	0.65252	0.452404
40	IgG	Spleen.Bcells.B2	Full	Spleen	0.249506	Spleen_IgG_Spleen.Bcells.B2	Spleen_Spleen.Bcells.B2	2.17007	0.146489	1.19267e-49	-0.0624319	0.186435	0.737721	0.455106	-0.0747742	0.153022	0.62509	0.452404	-0.354191	0.151173	0.0191316	0.0574983	-0.399613	0.140779	0.00453145	0.0249679	-0.298559	0.141805	0.0352546	0.0832498
41	IgM	Spleen.Bcells.B2	Full	Spleen	0.260187	Spleen_IgM_Spleen.Bcells.B2	Spleen_Spleen.Bcells.B2	2.03789	0.148411	6.5861e-43	-0.109825	0.105023	0.295688	0.342992	-0.0532963	0.153453	0.728356	0.455106	-0.379668	0.151648	0.0122933	0.0406409	-0.366003	0.1425	0.0102158	0.0375254	-0.320697	0.142998	0.0249185	0.0686493
42	NLR	Spleen.Bcells.B2	Full	Spleen	0.452097	Spleen_NLR_Spleen.Bcells.B2	Spleen_Spleen.Bcells.B2	1.78252	0.128694	1.2564e-43	-0.54584	0.142961	0.000134479	0.00889162	-0.135821	0.135466	0.316044	0.350084	-0.360243	0.130686	0.00584138	0.0275875	-0.382447	0.121113	0.0015898	0.0175193	-0.347313	0.125192	0.00553301	0.0275875
