# Supplementary material for: Assessing immune phenotypes using simple proxy measures: promise and limitations
Source: Discov Immunol. 2024 Jun 28;3(1):kyae010. doi: 10.1093/discim/kyae010 (PMC11264049; doi:10.1093/discim/kyae010)
Supplement: kyae010_suppl_Supplementary_Table_S5 [file kyae010_suppl_supplementary_table_s5.xlsx]

## Sheet: lab.NLR.model.results
	Tissue	Predictor	Response	Type	TisResp	R.sqr	coef_Intercept	sd_Intercept	p_Intercept	coef_Pred	sd_Pred	p_Pred	q_Pred	coef_129S1	sd_129S1	p_129S1	q_129S1	coef_PWK	sd_PWK	p_PWK	q_PWK	coef_Age	sd_Age	p_Age	q_Age
1	MLN	NLR	B.Cells	Solo	MLN_B.Cells	0.0153715	-0.57484	0.106065	5.96985e-08	-0.119683	0.165677	0.470054	0.145125	NA	NA	NA	NA	NA	NA	NA	NA	NA	NA	NA	NA
2	Blood	NLR	B.Cells	Solo	Blood_B.Cells	0.0642212	-0.744304	0.157585	2.32163e-06	0.690734	0.311892	0.0267838	0.0145425	NA	NA	NA	NA	NA	NA	NA	NA	NA	NA	NA	NA
3	MLN	NLR	T.Cells	Solo	MLN_T.Cells	0.00867317	0.376418	0.124604	0.00252005	0.106116	0.19505	0.586411	0.169736	NA	NA	NA	NA	NA	NA	NA	NA	NA	NA	NA	NA
4	Blood	NLR	T.Cells	Solo	Blood_T.Cells	0.0610549	-0.924945	0.19214	1.48002e-06	-0.669782	0.360177	0.0629431	0.0267862	NA	NA	NA	NA	NA	NA	NA	NA	NA	NA	NA	NA
5	MLN	NLR	CD4.Tcells	Solo	MLN_CD4.Tcells	0.00807163	-0.607726	0.11226	6.17888e-08	0.0945022	0.176753	0.592887	0.169736	NA	NA	NA	NA	NA	NA	NA	NA	NA	NA	NA	NA
6	Blood	NLR	CD4.Tcells	Solo	Blood_CD4.Tcells	0.0669704	-1.41096	0.189789	1.05089e-13	-0.657751	0.345206	0.0567298	0.0248652	NA	NA	NA	NA	NA	NA	NA	NA	NA	NA	NA	NA
7	MLN	NLR	CD8.Tcells	Solo	MLN_CD8.Tcells	7.86886e-10	-1.19764	0.0669645	1.55286e-71	1.80803e-05	0.104989	0.999863	0.262394	NA	NA	NA	NA	NA	NA	NA	NA	NA	NA	NA	NA
8	Blood	NLR	CD8.Tcells	Solo	Blood_CD8.Tcells	0.0712516	-2.63621	0.134159	5.80269e-86	-0.543283	0.238166	0.0225419	0.0134517	NA	NA	NA	NA	NA	NA	NA	NA	NA	NA	NA	NA
9	MLN	NLR	CD4.centmem	Solo	MLN_CD4.centmem	0.136229	-3.44922	0.254221	6.21434e-42	0.802587	0.393413	0.0413444	0.0197273	NA	NA	NA	NA	NA	NA	NA	NA	NA	NA	NA	NA
10	Blood	NLR	CD4.centmem	Solo	Blood_CD4.centmem	0.00122849	-3.15415	0.119877	1.41681e-152	-0.0698913	0.223096	0.754069	0.208306	NA	NA	NA	NA	NA	NA	NA	NA	NA	NA	NA	NA
11	MLN	NLR	CD8.centmem	Solo	MLN_CD8.centmem	0.265871	-2.76894	0.228221	7.0858e-34	1.28212	0.38053	0.000753569	0.000791037	NA	NA	NA	NA	NA	NA	NA	NA	NA	NA	NA	NA
12	Blood	NLR	CD8.centmem	Solo	Blood_CD8.centmem	0.000307252	-1.89825	0.175168	2.30517e-27	-0.052189	0.321285	0.870961	0.232648	NA	NA	NA	NA	NA	NA	NA	NA	NA	NA	NA	NA
13	MLN	NLR	B.Cells	Full	MLN_B.Cells	0.496702	-1.85859	0.748524	0.0130278	0.136827	0.137091	0.318243	0.104396	-0.250792	0.141647	0.0766362	0.0317552	-0.590307	0.155302	0.000144103	0.000162072	0.115082	0.0549398	0.0361988	0.0183864
14	Blood	NLR	B.Cells	Full	Blood_B.Cells	0.603816	1.21014	0.945193	0.200435	0.272498	0.263183	0.300484	0.100667	-1.22775	0.198065	5.69246e-10	1.28046e-09	0.228403	0.195526	0.242746	0.0830921	-0.143716	0.0692573	0.0379774	0.018687
15	MLN	NLR	T.Cells	Full	MLN_T.Cells	0.527146	1.862	0.856013	0.0296151	-0.198216	0.156987	0.206723	0.0723337	0.368602	0.162213	0.0230662	0.0134517	0.714854	0.176893	5.31879e-05	6.44221e-05	-0.134611	0.0628449	0.0321974	0.0168992
16	Blood	NLR	T.Cells	Full	Blood_T.Cells	0.511979	-4.56582	1.14274	6.4557e-05	-0.792893	0.342816	0.0207292	0.0134517	1.55695	0.217882	8.94271e-13	3.52026e-12	0.460206	0.26603	0.0836473	0.0337716	0.222861	0.0817779	0.00642631	0.00532565
17	MLN	NLR	CD4.Tcells	Full	MLN_CD4.Tcells	0.747836	0.372577	0.548735	0.497154	-0.170057	0.102877	0.0983277	0.0387062	0.6633	0.0960122	4.89832e-12	1.54256e-11	0.710396	0.105444	1.61457e-11	4.23711e-11	-0.0991901	0.0401727	0.0135457	0.00969493
18	Blood	NLR	CD4.Tcells	Full	Blood_CD4.Tcells	0.578098	-4.44689	1.02736	1.50142e-05	-0.895272	0.318515	0.00494238	0.00432343	1.64019	0.196178	6.23374e-17	3.27184e-16	0.577404	0.251361	0.0216124	0.0134517	0.163323	0.0729606	0.0251882	0.0141646
19	MLN	NLR	CD8.Tcells	Full	MLN_CD8.Tcells	0.283877	-0.515994	0.550767	0.348829	-0.0889128	0.101686	0.381907	0.120269	-0.345007	0.109428	0.00161694	0.00159126	0.062846	0.10753	0.558917	0.166049	-0.0529501	0.0404519	0.190547	0.068189
20	Blood	NLR	CD8.Tcells	Full	Blood_CD8.Tcells	0.271852	-5.1883	0.879494	3.6531e-09	-0.485384	0.254866	0.0568499	0.0248652	0.399865	0.156405	0.01057	0.00792542	-0.0329571	0.204131	0.871739	0.232648	0.186952	0.0629742	0.00299054	0.00276991
21	MLN	NLR	CD4.centmem	Full	MLN_CD4.centmem	0.755481	-9.89628	1.0233	4.00556e-22	0.37694	0.255484	0.140106	0.0513043	1.11932	0.202974	3.49627e-08	5.50515e-08	2.91547	0.208534	2.0427e-44	1.6082e-43	0.371703	0.0664	2.16914e-08	3.79498e-08
22	Blood	NLR	CD4.centmem	Full	Blood_CD4.centmem	0.242583	-3.27169	0.786497	3.18483e-05	-0.231919	0.244132	0.342126	0.10994	0.620863	0.152653	4.75899e-05	6.24451e-05	0.450732	0.188637	0.0168752	0.0115528	-0.0240608	0.056536	0.670411	0.188503
23	MLN	NLR	CD8.centmem	Full	MLN_CD8.centmem	0.926915	-5.27098	0.535732	7.66003e-23	0.0854546	0.130509	0.512609	0.15522	-0.993488	0.21799	5.17674e-06	7.41018e-06	2.79386	0.104244	3.12139e-158	4.91488e-157	0.0684589	0.0355538	0.0541666	0.0248652
24	Blood	NLR	CD8.centmem	Full	Blood_CD8.centmem	0.481589	0.694377	1.01758	0.495	-0.410997	0.275968	0.13641	0.0511402	-1.24152	0.217187	1.08835e-08	2.14212e-08	0.313461	0.205848	0.127813	0.0490858	-0.19642	0.0750143	0.0088333	0.00695437
